# Supplementary material for: In Vivo Protein–Protein Binding Competition Assay Based on Split-GFP Reassembly: Proof of Concept
Source: Biomolecules. 2023 Feb 11;13(2):354. doi: 10.3390/biom13020354 (PMC9952896; doi:10.3390/biom13020354)
Supplement: Supplementary file 1 [file biomolecules-13-00354-s001.zip]

Archive with 1 entries (1 files):
- biomolecules-2206954-supplementary.pdf
